# Supplementary material for: Taxonomic Positions of a Nyuzenamide-Producer and Its Closely Related Strains
Source: Microorganisms. 2022 Feb 2;10(2):349. doi: 10.3390/microorganisms10020349 (PMC8880029; doi:10.3390/microorganisms10020349)
Supplement: Supplementary file 1 [file microorganisms-10-00349-s001.zip]

Archive with 1 entries (1 files):
- microorganisms-1533197-supplementary.pdf
